# Supplementary material for: Patients’ Opinions towards the Services of Pharmacists Based in General Practice
Source: Pharmacy (Basel). 2022 Jul 7;10(4):78. doi: 10.3390/pharmacy10040078 (PMC9326583; doi:10.3390/pharmacy10040078)
Supplement: Supplementary file 1 [file pharmacy-10-00078-s001.zip]

Archive with 2 entries (2 files):
- Additional File S1.pdf
- Table S1.pdf
